# Supplementary material for: Lithium administered to pregnant, lactating and neonatal rats: entry into developing brain
Source: Fluids Barriers CNS. 2021 Dec 7;18:57. doi: 10.1186/s12987-021-00285-w (PMC8650431; doi:10.1186/s12987-021-00285-w)
Supplement: Supplementary file 1 — Additional file 1: Tables S1–S5. Data on animal weights and brain, plasma, CSF lithium concentrations. [file 12987_2021_285_MOESM1_ESM.xlsx]

## Sheet:  Table S1
	Supplementary Table 1. Weight of acute or untreated Pups (g)
		Litter 1	Litter 2	Litter 3	Litter 4	Litter 5	Litter 6	Litter 7	Litter 8	Litter 9	Litter 10	Litter 11	Litter 12	Litter 13
	P0			4.47			5.36
	n=7			4.82			5.04
	Mean= 5.0						5.41
							4.76
							5.43
	P2			4.82		7.24						10.93
	n=11			6.81		6.21						8.72
	Mean= 7.8					7.62						10.08
						7.37						7.71
						7.4
	P4	8.91		9.07	8.47			11.05	13.5				11.14	12.46
	n=47	7.87		9.2	7.92			9.78	15.23				10.8	10.55
	Mean= 9.4	7.58		9.92	7.35			10.29	15.14				9.9	11.32
		6.91			9.2			9.06	15.24				9.27	7.86
		9.01			6.52			9.69					9.56	11.81
		5.61			7.43								9.59	10.56
		6.21			8.42									11.45
		3.94			8.54									10.57
		8.52			8.09
		6.39			7.88
					8.29
	P7		13.6	17.03						20.14
	n=13		12.21	16.56						19.32
	Mean=16.8		13.48	17.29						19.41
			14.79	17.72						20.04
				16.32
	P12		23.93	33.39		30.98
	n=9		23.27			30.47
	Mean= 26.4		21.24			28.26
			23.84
			22.33
	P16/17			47.11		43.93					52
	n=11			47.18		46.81					53
	Mean= 47.2					44.79					51
						44.52					48
						40.53
	Untreated control pups are in bold
	Female -left aligned cells
	Male -right aligned cells

## Sheet: Table S2
	Supplementary Table 2. Weight of long-term treated Pups (g)
		Litter 1	Litter 2
	P0	N/A
	P2	6.22
	n=2	7.76
	Mean= 7.0
	P4	7.17	12.27
	n= 6	11.68	13.01
	Mean= 11.4		11.86
			12.16
	P7	17.23	20.92
	n= 8	21.3	19.62
	Mean= 19.5	20.47	19.07
		17.99	19.71
	P12	39.65
	n= 1
	P16	53.18	48.35
	n=7	48.76	49.25
	Mean= 50.1	50.58	49.75
			51.01
	Female -left aligned cells
	Male -right aligned cells

## Sheet: Table S3
	Supplementary Table 3. Concentration of Lithium in Plasma, CSF and Brain Homogenates of Untreated Rats
	Plasma (µM)
	P0	P2	P4	P7	P12	P16	Dam
	20.4679	2.2531	4.3655	51.0593	1.7957	11.715	11
	27.7941	2.6593	7.7425	73.7996	7.4391	9.1028
	2.2089	3.3723	12.8139	59.0281	9.8214	6.6853
	7.1135		3.2598
	CSF (µM)
	P0	P2	P4	P7	P12	P16	Dam
	2.5682	0.1797	0.3334	0.1408	0.1356	1.2931	1
	1.5366	0.5902	1.0852	1.1253	0.4953	0.2059
	0.7846	0.5117	0.3759	1.8198	0.3224	0.0265
	7.4755		0.5282	1.7228
	Brain Homogenate (µM)
	P0	P2	P4	P7	P12	P16	Dam
	N/A	60	30	20	N/A	30	40
		40	40	30		40

## Sheet:  Table S4
	Supplementary Table 4. Concentration of Lithium in Plasma, CSF and Brain Homogenates of Acute and Long-term Rats
	A. Acute treated animals										B. Long-term treated animals
	Plasma (mM)										Plasma (mM)
	E18	P0	P2	P4	P7	P12	P16/17	E18 Dam	P16/17 Dam		E18	P0	P2	P4	P7	P12	P16	E18 Dam	P16 Dam
	0.19738	0.63	0.395	0.425	4.284	0.369	0.471	0.089	0.349		0.0513448	N/A	0.089	0.121	0.12	0.073	0.021	0.191812	0.198
	0.28744	0.441	0.502	0.621	4.628	0.429	0.413	0.284138	0.207808		0.0521263		0.13	0.105	0.08		0.018	0.200447	0.185406
	0.09953	0.502	0.378	0.446	0.331	0.509	0.449				0.0579619			0.120021	0.053		0.022
	0.07564		0.421	0.413	0.33	0.502	0.471				0.0601313			0.0764757	0.121		0.0218752
	0.16751		0.294453	0.363	0.287	0.38	0.222995				0.0689392			0.0878827	0.0584847		0.0225368
	0.19811		0.24422	0.300464	0.354561	0.392	0.243449				0.147967			0.0933309	0.0584027		0.029737
	0.16751		0.239962	0.267623	0.351582		0.26175				0.169407				0.0635699		0.0245089
	0.13704		0.287845	0.1904	0.289072		0.109338				0.0542998				0.0517572
	N/A			0.295053	0.348331						0.0624733
	0.04666										0.0606591
	0.25414										0.0523098
	0.0853129										0.056831
	0.113976										0.0525239
	0.0496217										0.0620522
	0.0841876										0.0603112
	0.0979837										0.0536699
	0.0953199										0.122363
	0.0932046										0.198989
	0.0862831										0.0559138
	0.0895002										0.072345
	0.0894736										0.0770199
	0.116144
	0.0980554
	CSF (mM)										CSF (mM)
	E18	P0	P2	P4	P7	P12	P16/17	E18 Dam	P16/17 Dam		E18	P0	P2	P4	P7	P12	P16	E18 Dam	P16 Dam
	0.12042	0.209	0.116	0.176	1.446	0.146	0.149	0.176	0.075		0.0371311	N/A	0.081	0.112	0.056	0.035	0.012	0.0475933	0.057
	0.18868	0.135	0.137	0.179	1.297	0.168	0.115	0.0716047	0.0746041		0.041958		0.084	0.1	0.041		0.011	0.0412626	0.0723946
	0.12954	0.186	0.13	0.155	0.121	0.102	0.131				0.040954			0.0685399	0.03		0.008
	0.11577		0.133	0.139	0.212	0.09	0.15				0.044405			0.0436882	0.064		0.0118461
	0.21346		0.0954624	0.114	0.168	0.095	0.0826864				0.0506041			0.0548031	0.0311864		0.0103133
	0.19121		0.0871797	0.0921563	0.115048	0.162	0.0887737				0.131853			0.0545997	0.02952		0.017983
	0.20624		0.0892503	0.0885803	0.102801		0.0865887				0.129351				0.0330906		0.0145307
	0.18023		0.0912978	0.0996227	0.113125		0.0916344				0.0428095				0.0290005
	0.20494			0.125196	0.0908423						0.0396088
	0.06608										0.0421089
	0.2084										0.0423323
	0.0644809										0.0454436
	0.0763114										0.0410982
	0.0632242										N/A
	0.0657979										0.0374373
	0.0782028										0.0439809
	0.0781673										0.0932964
	0.06871										0.157123
	0.0707999										0.0410653
	0.0711503										0.0461054
	0.0743945										0.0597571
	0.0910011
	0.060903
	Brain Homogenate (mM)										Brain Homogenate (mM)
	E18	P0	P2	P4	P7	P12	P16/17	E18 Dam	P16/17 Dam		E18	P0	P2	P4	P7	P12	P16	E18 Dam	P16 Dam
	0.0216054	0.118243	N/A	N/A	0.022	N/A	N/A	0.120154	0.450609		N/A	N/A	0.149671	0.175737	0.0749241	0.119173	0.0611139	0.164744	0.397699
	0.0225733	0.0908399	0.909283	N/A	N/A	N/A	0.326916	N/A	0.047923		0.0338417		0.19433	0.175554	0.0721971		0.0528499	0.14431	0.225877
	N/A	0.026	1.06946	0.399727	N/A	N/A	0.410469				0.0367104			0.0567011	N/A		0.0022
	N/A		N/A	0.389431	0.200979	N/A	N/A				0.0411252			0.0387001	N/A		0.0225922
	0.0671511		0.0903681	N/A	0.256302	N/A	0.0762968				0.0495709			0.0463572	0.0290571		0.0212643
	N/A		0.129872	0.0768923	0.178617	N/A	0.0664026				0.115659			0.0419123	0.0266757		0.0283204
	0.0653625		0.107104	0.0721546	0.0787068		0.0632808				0.112689				0.0331218		0.0271693
	N/A		0.068967	0.0788491	0.0962997		0.0753984				0.0390006				0.0262026
	N/A			0.079466	0.0711468						0.0395866
	N/A										0.0383934
	N/A										0.0415806
	0.0438631										0.0391869
	0.0470023										0.0396795
	0.042919										0.042944
	0.0453057										0.041168
	0.0524873										0.0314538
	0.0476743										0.0865594
	0.0481277										0.0800881
	0.0438131										0.0292667
	0.0445066										0.0299277
	0.0492847										0.0353563
	0.063068
	0.0460109

## Sheet: Table S5
	Supplementary Table 4. Concentration of Lithium in Plasma, CSF and Brain Homogenates of Digoxin Treated Rats
	Plasma (mM)
	Control	Digoxin
	0.1843	0.164
	0.1438	0.1418
	0.1425	0.1244
	0.204612	0.328157
	0.331504	0.337866
	0.258493	0.317028
	0.162299	0.334297
	CSF (mM)
	Control	Digoxin
	0.0648	0.0637
	0.0468	0.0598
	0.0512	0.0616
	0.0697195	0.115061
	0.163371	0.131186
	0.106194	0.112202
	0.0580345	0.122515
	Brain homogenate (mM)
	Control	Digoxin
	0.0148	0.0172
	0.0486876	0.0206
	0.10156	0.0177
	0.0842226	0.0837625
	0.0359866	0.10168
		0.0780892
		0.0898757
